# Supplementary material for: Impact of the Acetaldehyde-Mediated Condensation on the Phenolic Composition and Antioxidant Activity of Vitis vinifera L. Cv. Merlot Wine
Source: Molecules. 2022 Apr 19;27(9):2608. doi: 10.3390/molecules27092608 (PMC9105304; doi:10.3390/molecules27092608)
Supplement: Supplementary file 1 [file molecules-27-02608-s001.zip]

Archive with 1 entries (1 files):
- molecules-1669782-supplementary.pdf
